# Supplementary material for: Renal Dysfunction during Tenofovir Use in a Regional Cohort of HIV-Infected Individuals in the Asia-Pacific
Source: PLoS One. 2016 Aug 25;11(8):e0161562. doi: 10.1371/journal.pone.0161562 (PMC4999237; doi:10.1371/journal.pone.0161562)
Supplement: S1 Table — TDF, tenofovir disoproxil fumarate; cART; combination ART, antiretroviral therapy; IQR, interquartile range; AIDS; acquired immune deficiency syndrome; N/A, not applicable. (XLSX) [file pone.0161562.s001.xlsx]

## Sheet: Demographics
Supplementary Table 1. Baseline characteristics of TAHOD patients who have ever received TDF by country
	Cambodia	China	Hong Kong	India	Indonesia	Japan	Malaysia	Philippines	Singapore	South Korea	Taiwan	Thailand	Vietnam
	1 (%)	29 (%)	121 (%)	380 (%)	125 (%)	120 (%)	100 (%)	100 (%)	74 (%)	74 (%)	63 (%)	946 (%)	292 (%)
Age at cART initiation (years)
Median (IQR)	32 (32-32)	33 (29-38)	41 (34-48)	35 (31-40)	32 (27-38)	37.5 (31-44)	37 (32-42)	35 (28.5-41)	42 (32-50)	35 (28-42)	36 (30-43)	35 (30-42)	32 (29-37)
<=30	0	11 (37.9)	20 (16.5)	90 (23.7)	56 (44.8)	22 (18.3)	22 (22.0)	33 (33.0)	13 (31.0)	25 (33.8)	16 (25.4)	262 (27.7)	110 (37.7)
31-40	1 (100.0)	12 (41.4)	36 (29.8)	206 (54.2)	42 (33.6)	53 (44.2)	46 (46.0)	38 (38.0)	21 (50.0)	28 (37.8)	23 (36.5)	403 (42.6)	134 (45.9)
41-50	0	4 (13.8)	43 (35.5)	64 (16.8)	21 (16.8)	28 (23.3)	21 (21.0)	22 (22.0)	23 (54.8)	13 (17.6)	19 (30.2)	214 (22.6)	27 (9.2)
51+	0	2 (6.9)	22 (18.2)	20 (5.3)	6 (4.8)	17 (14.2)	11 (11.0)	7 (7.0)	17 (40.5)	8 (10.8)	5 (7.9)	67 (7.1)	21 (7.2)
Sex
Male	1 (100.0)	24 (82.8)	101 (83.5)	271 (71.3)	84 (67.2)	109 (90.8)	78 (78.0)	83 (83.0)	59 (79.7)	72 (97.3)	61 (96.8)	516 (54.6)	209 (71.6)
Female	0	5 (17.2)	20 (16.5)	109 (28.7)	41 (32.8)	11 (9.2)	22 (22.0)	17 (17.0)	15 (20.3)	2 (2.7)	2 (3.2)	430 (45.5)	83 (28.4)
Mode of HIV Exposure
Heterosexual contact	1 (100.0)	3 (10.3)	57 (47.1)	375 (98.7)	67 (53.6)	20 (16.7)	61 (61.0)	33 (33.0)	50 (67.6)	14 (18.9)	2 (3.2)	807 (85.3)	181 (62.0)
Homosexual contact	0	22 (75.9)	48 (39.7)	0	11 (8.8)	99 (82.5)	16 (16.0)	49 (49.0)	17 (23.0)	31 (41.9)	58 (92.1)	100 (10.6)	1 (0.3)
Injecting drug use	0	0	4 (3.3)	0	41 (32.8)	0	11 (11.0)	1 (1.0)	1 (1.35)	0	2 (3.2)	18 (1.9)	86 (29.5)
Other/unknown	0	4 (13.8)	12 (9.9)	5 (1.3)	6 (4.8)	1 (0.8)	12 (12.0)	17 (17.0)	6 (8.11)	29 (39.2)	1 (1.59)	21 (2.2)	24 (8.2)
Pre-cART weight (kg)
Median (IQR)	47 (47-47)	67 (60-71)	62 (54.5-71)	56 (48.25-65)	51 (44.75-60)	62.5 (56.4-68)	58.8 (50.6-65.5)	57.9 (50-68)	55.85 (50.5-64.7)	53.5 (48.9-56.9)	65.25 (61-71)	54 (47.7-62)	52 (46-57)
<=55	1 (100.0)	2 (6.9)	26 (21.5)	111 (29.2)	69 (55.2)	9 (7.5)	17 (17.0)	15 (15.0)	31 (41.9)	4 (5.41)	4 (6.4)	383 (40.5)	151 (51.7)
>55	0	9 (31.0)	57 (47.1)	129 (34.0)	31 (24.8)	28 (23.3)	38 (38.0)	22 (22.0)	35 (47.3)	2 (2.7)	26 (41.3)	286 (30.2)	69 ( 23.6)
Missing	0	18 (62.0)	38 (31.4)	140 (36.8)	25 (20.0)	83 (69.2)	45 (45.0)	63 (63.0)	8 (10.8)	68 (91.9)	33 ( 52.4)	277 (29.3)	72 (24.7)
Pre-cART viral load (copies/mL)
Median (IQR)	N/A	89900 (19000-200000)	150805 (65305.5-323093.5)	217000 (79000-485000)	258000 (85138-701140)	28000 (9600-130000)	100001 (40200-192303)	241413 (30589-706582)	431200 (71408-750001)	80000 (14336.5-200000)	70200 (21400-210000)	95409 (33760-170714)	113000 (34500-229000)
≤100000	0	12 (41.4)	44 (36.4)	30 (7.9)	6 (4.8)	28 (23.3)	32 (32.0)	19 (19.0)	9 (12.2)	39 (52.7)	28 (44.4)	337 (35.6)	15 (5.14)
>100000	0	9 (31.0)	72 (59.5)	67 (17.6)	17 (13.6)	11 (9.2)	34 (34.0)	30 (30.0)	26 (35.1)	25 (33.8)	17 (27.0)	256 (27.1)	22 (7.5)
Missing	1 (100.0)	8 (27.6)	5 (4.1)	283 (74.5)	102 (81.6)	81 (67.5)	34 (34.0)	51 (51.0)	39 (52.7)	10 (13.5)	18 (28.6)	353 (37.3)	255 (87.3)
Pre-cART CD4 (cells/µL)
Median (IQR)	153 (153-153)	201 (107-254)	82 (25-197)	158 (82-246)	34 (11-101)	258 (197-311)	84 (29-190)	145.5 (35-266)	124.5 (41-224)	205.5 (92-292)	191 (104-329)	100.5 (36-200)	65.5 (22-145)
<=50	0	4 (13.8)	50 (41.3)	48 (12.6)	51 (40.8)	0 (0.0)	28 (28.0)	19 (19.0)	20 (27.0)	12 (16.2)	8 (12.7)	271 (28.7)	123 (42.1)
51-100	0	2 (6.9)	14 (11.6)	53 (14.0)	15 (12.0)	1 (0.8)	14 (14.0)	6 (6.0)	9 (12.2)	8 (10.8)	3 (4.8)	133 (14.1)	53 (18.2)
101-200	1 (100.0)	7 (24.1)	27 (22.3)	114 (30.0)	14 (11.2)	10 (8.3)	22 (22.0)	17 (17.0)	17 ( 23.0)	13 (17.6)	14 ( 22.2)	203 (21.5)	60 (20.6)
201+	0	13 (44.8)	28 (23.1)	127 (33.4)	9 (7.2)	28 (23.3)	15 (15.0)	24 (24.0)	20 (27.0)	33 (44.6)	21 (33.3)	201 (21.3)	42 (14.4)
Missing	0	3 ( 10.3)	2 (1.7)	38 (10.0)	36 (28.8)	81 (67.5)	21 (21.0)	34 (34.0)	8 (10.8)	8 (10.8)	17 (27.0)	138 (14.6)	14 (4.8)
Initial ART Regimen
NRTI+NNRTI	0	29 (100.0)	73 (60.3)	371 (97.6)	124 (99.2)	23 (19.2)	85 (85.0)	97 (97.0)	63 (85.1)	25 (33.8)	31 (49.2)	801 (84.7)	292 (100.0)
NRTI+PI	1 (100.0)	0	44 (36.4)	9 (2.4)	1 ( 0.8)	91 (75.8)	15 (15.0)	3 (3.0)	8 (10.8)	48 (64.9)	30 (47.6)	115 (12.2)	0
Other	0	0	4 (3.3)	0	0	6 (5.0)	0	0	3 (4.1)	1 (1.4)	2 ( 3.2)	30 (3.2)	0
Hepatitis B co-infection
Negative	1 (100.0)	16 (55.2)	80 (66.1)	125 (32.9)	55 (44.0)	104 ( 86.7)	78 (78.0)	70 (70.0)	61 (82.4)	59 (79.7)	22 (34.9)	699 (73.9)	223 (76.4)
Positive	0	3 (10.3)	37 (30.6)	10 (2.6)	11 (8.8)	15 (12.5)	13 (13.0)	12 (12.0)	9 (12.2)	7 (9.5)	26 (41.3)	127 (13.4)	64 (21.9)
Not tested	0	10 (34.5)	4 (3.3)	245 (64.5)	59 (47.2)	1 (0.8)	9 (9.0)	18 (18.0)	4 (5.4)	8 (10.8)	15 (23.8)	120 (12.7)	5 ( 1.7)
Hepatitis C co-infection
Negative	1 (100.0)	19 (65.5)	98 (81.0)	89 (23.4)	36 (28.8)	111 (92.5)	73 (73.0)	48 (48.0)	62 (83.8)	64 (86.5)	46 (73.0)	745 (78.8)	155 (53.1)
Positive	0	1 (3.5)	11 (9.1)	4 (1.1)	32 (25.6)	7 ( 5.8)	10 (10.0)	0 (0.0)	2 (2.7)	2 (2.7)	5 (8.0)	59 ( 6.2)	130 (44.5)
Not tested	0	9 (31.0)	12 (9.9)	287 (75.5)	57 (45.6)	2 (1.7)	17 (17.0)	52 (52.0)	10 (13.5)	8 (10.8)	12 (19.1)	142 (15.0)	7 (2.4)
Previous AIDS
No	1 (100.0)	29 (100.0)	60 (49.6)	218 (57.4)	40 (32.0)	92 (76.7)	59 (59.0)	55 (55.0)	38 (51.4)	61 (82.4)	43 (68.3)	613 (64.8)	161 (55.1)
Yes	0	0	61 (50.4)	162 (42.6)	85 (68.0)	28 ( 23.3)	41 (41.0)	45 (45.0)	36 (48.7)	13 (17.6)	20 (31.8)	333 (35.2)	131 (44.9)
