# Supplementary material for: Renal Dysfunction during Tenofovir Use in a Regional Cohort of HIV-Infected Individuals in the Asia-Pacific
Source: PLoS One. 2016 Aug 25;11(8):e0161562. doi: 10.1371/journal.pone.0161562 (PMC4999237; doi:10.1371/journal.pone.0161562)
Supplement: S2 Table — IRB, institutional review board (XLSX) [file pone.0161562.s002.xlsx]

## Sheet: Sheet1
Country	Site name	IRB name	Consent	Note
Australia	The Kirby Institute, University of New South Wales	the University of New South Wales Human Research Ethics Committee	Not applicable (data management site)
Cambodia	National Centre for HIV/AIDS, Dermatology and STDS (NCHADS)	Ministry of Health National Ethics Committee for Health Research	No consent required
China	Beijing Ditan Hospital, Capital Medical University	Ethical Committee of Beijing Ditan Hospital Affiliated to Capital Medical University	No consent required
China	Queen Elizabeth Hospital	Research Ethics Committee (Kowloon Central / Kowloon East), Hospital Authority IRB	No consent required
India	Chennai Antiviral Research and Treatment Clinical Research Site (CART CRS), YRGCARE Medical Centre	Institutional Review Board Of YRG CARE	No consent required
India	Institute of Infectious Diseases	Institutional Ethics Committee Rao Nursing Home	No consent required
Indonesia	Udayana University, Sanglah Hospital, Kerti Praja Foundation	Kerti Praja Foundation IRB	No consent required
Indonesia	Working Group on AIDS, Cipto Mangunkusumo General Hospital	Committee of Medical Research Ethics, Faculty of Medicine University of Indonesia	Written consent in Bahasa
Japan	National Center for Global Health and Medicine (NCGM)	National Center for Global Health and Medicine Human Research Ethics Committee	Written consent in Japanese
Malaysia	Sungai Buloh Hospital	Medical Research & Ethics Committee Ministry of Health Malaysia	No consent required
Malaysia	University Malaya Medical Centre	Medical Ethics Committee, University Malaya Medical Centre	No consent required
Philippines	Research Institute for Tropical Medicine	Research Institute for Tropical Medicine Department of Health	Written consent in Tagalog and English
Singapore	Tan Tock Seng Hospital	National Healthcare Group IRB, Domain Specific Review Board (DSRB)	Verbal consent	Original IRB letter does mention waiver of consent and email from site PI confirms they seek verbal consent only.
South Korea	Yonsei University College of Medicine, Severance Hospital	Severance Hospital Yonsei University College of Medicine Institutional Review Board	Written consent in Korean
Taiwan	Taipei Veterans General Hospital	Institutional Review Board of Taipei Veterans General Hospital	Written consent in Mandarin
Thailand	Chiangrai Prachanukroh Hospital	The Internal Ethical Committee for Research in Human Subject, Chiangrai Prachanukroh Hospital	No consent required
Thailand	HIV-NAT, The Thai Red Cross AIDS Research Centre	Institutional Review Board Faculty of Medicine, Chulalongkorn University	Written consent in Thai and English
Thailand	Ramathibodi Hospital, Mahidol University	Committee on Human Rights Related to Research Involving Human Subjects Faculty of Medicine Ramathibodi Hospital, Mahidol University	Written consent in Thai
Thailand	Research Institute for Health Sciences, Chiang Mai University	Research Ethics of the Faculty of Medicine Chiang Mai University, Thailand	Written consent in Thai
Thailand	Siriraj Hospital, Mahidol University	Siriraj Institutional Review Board, Mahidol University	Written consent in Thai
Vietnam	Bach Mai Hospital	Ministry of Health, Hanoi School of Public Health IRB	No consent required
Vietnam	National Hospital of Tropical Diseases	National Hospital of Tropical Diseases IRB	No consent required
Malaysia	Hospital Raja Perempuan Zainab II	Medical Research & Ethics Committee Ministry of Health Malaysia	Written consent in English, Malay and Chinese
